# Supplementary material for: The application of virtual teams in the improvement of enterprise management capability from the perspective of knowledge transfer
Source: PLoS One. 2022 Mar 23;17(3):e0264367. doi: 10.1371/journal.pone.0264367 (PMC8942250; doi:10.1371/journal.pone.0264367)
Supplement: S1 Data — (XLSX) [file pone.0264367.s001.xlsx]

## Sheet: data
table2
number	index	Enterprise A indicators	Normalization
1	Number of R&D personnel	16	0.004
2	Although the number of R&D personnel is strong	0.041	0
3	Technical background business management director	0.3	0.974
4	Technical background, business management strength	2	0.155
5	Number of R&D investment	0.25	0.398
6	R&D capital per capita of R&D personnel	9.80877e+06	0.022
7	Training and utilization of R&D personnel per capita	233987	0.434
8	R&D investment intensity	0	0
9	Advanced level of R&D equipment	0.012	0.062
10	Establishment of R&D institutions	0.5	0.2
11	Number of patents	2	0.003
12	Number of patents per R&D personnel	295	0.04
table3
Enterprise	Cost	Response time to technical requirements	Quality system	Innovation ability
1	0.096	0.104	0.107	0.098
2	0.108	0.092	0.125	0.114
3	0.105	0.088	0.107	0.084
4	0.092	0.121	0.107	0.118
5	0.1	0.106	0.125	0.091
6	0.097	0.099	0.137	0.088
